# Supplementary material for: The Effectiveness of Nutritional Interventions Implemented through Lady Health Workers on the Reduction of Stunting in Children under 5 in Pakistan: The Difference-in-Difference Analysis
Source: Nutrients. 2024 Jul 5;16(13):2149. doi: 10.3390/nu16132149 (PMC11243699; doi:10.3390/nu16132149)
Supplement: Supplementary file 1 [file nutrients-16-02149-s001.zip]

Archive with 1 entries (1 files):
- nutrients-3002386-supplementary.pdf
